# Supplementary material for: Cold-Azurin, a New Antibiofilm Protein Produced by the Antarctic Marine Bacterium Pseudomonas sp. TAE6080
Source: Mar Drugs. 2024 Jan 25;22(2):61. doi: 10.3390/md22020061 (PMC10890351; doi:10.3390/md22020061)
Supplement: Supplementary file 1 [file marinedrugs-22-00061-s001.zip]

Archive with 1 entries (1 files):
- marinedrugs-2825560-supplementary.pdf
